# Supplementary material for: Comparative effects of MKARE® eggshell membrane and hydrolyzed collagen as nutricosmetics on skin biophysical properties: a randomized clinical trial
Source: Front Nutr. 2026 Jan 14;12:1689701. doi: 10.3389/fnut.2025.1689701 (PMC12846929; doi:10.3389/fnut.2025.1689701)
Supplement: Supplementary file 3 [file Table_3.XLSX]

## Sheet: 3.1 Pilot study
SKIN HYDRATION										SKIN FIRMNESS
MKARE group	D0	D28	Increase	% of increase	Placebo group	D0	D28	Increase	% of increase	MKARE group	D0	D28	Increase	% of increase	Placebo group	D0	D28	Increase	% of increase
n=10	31	52	21	67.7419	n=5	32	41	9	28.125	n=10	55	68	13	23.6364	n=5	59	58	-1	-1.69492
	27	41	14	51.8519		22	25	3	13.6364		59	71	12	20.339		60	59	-1	-1.66667
	19	31	12	63.1579		24	24	0	0		65	69	4	6.15385		44	50	6	13.6364
	20	30	10	50		35	66	31	88.5714		61	70	9	14.7541		61	60	-1	-1.63934
	24	30	6	25		42	45	3	7.14286		39	51	12	30.7692		58	62	4	6.89655
	61	52	-9	-14.7541							66	71	5	7.57576
	58	65	7	12.069							31	45	14	45.1613
	52	59	7	13.4615							59	69	10	16.9492
	25	45	20	80							61	69	8	13.1148
	26	39	13	50							55	63	8	14.5455
Mean	34.3	44.4	10.1	39.8528	Mean	31	40.2	9.2	27.4951	Mean	55.1	64.6	9.5	19.2999	Mean	56.4	57.8	1.4	3.1064
SD	16.1662	12.4204	8.46496	29.7276	SD	8.18535	17.1959	12.6174	35.6825	SD	11.3377	9.1433	3.34166	11.6312	SD	7.0214	4.60435	3.36155	6.95705
SEM	5.11219	3.92768	2.67686	9.40071	SEM	3.6606	7.69025	5.64269	15.9577	SEM	3.58531	2.89137	1.05672	3.67811	SEM	3.14006	2.05913	1.50333	3.11129
Median	26.5	43	11	50	Median	32	41	3	13.6364	Median	59	69	9.5	15.8516	Median	59	59	-1	-1.63934
Normality	No	Yes			Normality	Yes	Yes			Normality	No	No			Normality	No	Yes
Wilcoxon	p = 0,014				Paired t-test	p = 0,178				Wilcoxon	p = 0,002				Wilcoxon	p = 0,813
		Comparison of % of increase	Normality	Yes					Yes			Comparison of % of increase	Normality	Yes					Yes
			Welch's t-test	p = 0,526									Welch's t-test	p = 0,005
Beauty questionnaire: subjective perception
MKARE group	Facial skin hydration			Facial brightening skin			Hair loss			Placebo group	Facial skin hydration			Facial brightening skin			Hair loss
	D0	D28	% improvement	D0	D28	% improvement	D0	D28	% improvement		D0	D28	% improvement	D0	D28	% improvement	D0	D28	% improvement
n=10	3	4	33.3333	2	3	50	4	3	-25	n=5	3	2	-33.3333	4	1	-75	1	0	-100
	2	3	50	2	4	100	5	3	-40		2	1	-50	2	1	-50	4	1	-75
	2	3	50	2	2	0	1	3	200		2	0	-100	2	1	-50	1	0	-100
	2	2	0	2	4	100	3	3	0		3	4	33.3333	2	3	50	4	2	-50
	2	2	0	1	2	100	1	2	100		3	1	-66.6667	1	0	-100	1	0	-100
	3	3	0	2	3	50	1	4	300
	4	3	-25	2	4	100	1	0	-100
	2	4	100	3	4	33.3333	1	2	100
	2	4	100	2	1	-50	3	4	33.3333
	3	3	0	2	4	100	4	3	-25
Mean	2.5	3.1	30.8333	2	3.1	58.3333	2.4	2.7	54.3333	Mean	2.6	1.6	-43.3333	2.2	1.2	-45	2.2	0.6	-85
SD	0.707107	0.737865	43.7533	0.471405	1.1005	52.2636	1.57762	1.1595	122.22	SD	0.547723	1.51658	49.4413	1.09545	1.09545	57.0088	1.64317	0.894427	53.4461
SEM	0.223607	0.233333	13.836	0.149071	0.34801	16.5272	0.498888	0.366667	38.6494	SEM	0.244949	0.678233	22.1108	0.489898	0.489898	25.4951	0.734847	0.4	4.98388
Median	2	3	16.6667	2	3.5	75	2	3	16.6667	Median	3	1	-50	2	1	-50	1	0	2
	Facial skin hydration (% improv)				Facial brightening skin (% improv)				Hair loss (% improv)
	MKARE	Placebo			MKARE	Placebo			MKARE	Placebo
Normality	Yes	Yes		Normality	No	Yes		Normality	Yes	No
Unpaired t-test	p = 0,011			Mann-Whitney	p = 0,013			Mann-Whitney	p = 0,005
Beauty quiestionnaire: general appearance
MKARE group	Appearance of facial skin			Appearance of hair			Appearance of nails			Placebo group	Appearance of facial skin			Appearance of hair			Appearance of nails
	D0	D28	% improvement	D0	D28	% improvement	D0	D28	% improvement		D0	D28	% improvement	D0	D28	% improvement	D0	D28	% improvement
n=10	3	3.5	16.6667	3	3	0	3	5	66.6667	n=5	3	2	-33.3333	4	0	-100	4	4	0
	4	4	0	2	3	50	4	4	0		3	3	0	3	3	0	4	4	0
	4	4	0	4	4	0	4	4	0		4	4	0	4	4	0	4	4	0
	3	3	0	3	3	0	5	5	0		3	4	33.3333	3	4	33.3333	3	3	0
	3	4	33.3333	3	3	0	4	4	0		4	4	0	5	4	-20	4	4	0
	3	4	33.3333	3	4	33.3333	4	3	-25
	3	4	33.3333	4	4	0	4	4	0
	3	4	33.3333	4	4	0	4	4	0
	3	4	33.3333	3	3	0	4	4	0
	3	4	33.3333	2	3	50	3	4	33.3333
Mean	3.2	3.85	21.6667	3.1	3.4	13.3333	3.9	4.1	7.5	Mean	3.4	3.4	0	3.8	3	-17.3333	3.8	3.8	0
SD	0.421637	0.337474	15.8114	0.737865	0.516398	21.9427	0.567646	0.567646	24.9846	SD	0.547723	0.894427	23.5702	0.83666	1.73205	50.0222	0.447214	0.447214	0
SEM	0.133333	0.106719	5	0.233333	0.163299	6.93889	0.179505	0.179505	7.90081	SEM	0.244949	0.4	10.5409	0.374166	0.774597	22.3706	0.2	0.2	0
Median	3	4	33.3333	3	3	0	4	4	0	Median	3	4	0	4	4	0	4	4	0
	Facial skin hydration (% improv)				Facial brightening skin (% improv)				Hair loss (% improv)
	MKARE	Placebo			MKARE	Placebo			MKARE	Placebo
Normality	No	Yes		Normality	No	Yes		Normality	No	No
Mann-Whitney	p = 0,084			Mann-Whitney	p = 0,152			Mann-Whitney	p = 0,927

## Sheet: Population distribution
	AGE OF PARTICIPANTS
	MKARE	COLLAGEN	PLACEBO
1	42	41	41
2	42	44	44
3	42	46	49
4	48	46	49
5	49	47	51
6	49	47	51
7	49	48	51
8	49	49	52
9	50	50	55
10	51	51	55
11	52	53	55
12	54	53	56
13	55	56	61
14	56	56	61
15	56	59	63
16	56	59	64
17	57	59	64
18	57	60
19	58	63
20	58	69
21	66
n	21	20	17
Mean	52.1905	52.8	54.2353
SD	6.06316	7.17892	6.77799
SEM	11.3889	11.8064	13.154
Max	66	69	64
Min	42	41	41
Normality	Yes	Yes	Yes
	Ordinary one-way ANOVA
MKARE vs. COLLAGEN		p = 0,954	ns
MKARE vs. PLACEBO		p = 0,618	ns
COLLAGEN vs. PLACEBO		p = 0,792	ns

## Sheet: 3.2 Cutometer
MKARE	VISCOELASTIC PARAMETERS												COLLAGEN	VISCOELASTIC PARAMETERS												PLACEBO	VISCOELASTIC PARAMETERS
	PARAMETER R0: Uf				PARAMETER R2 : Ua/Uf				PARAMETER R6 : Uv/Ue					PARAMETER R0: Uf				PARAMETER R2 : Ua/Uf				PARAMETER R6 : Uv/Ue					PARAMETER R0: Uf				PARAMETER R2 : Ua/Uf				PARAMETER R6 : Uv/Ue
AGE	D1	D28	Increase	% increase	D1	D28	Increase	% increase	D1	D28	Increase	% increase	AGE	D1	D28	Increase	% increase	D1	D28	Increase	% increase	D1	D28	Increase	% increase	AGE	D1	D28	Increase	% increase	D1	D28	Increase	% increase	D1	D28	Increase	% increase
52	0.088	0.103	0.015	17.0455	0.749	0.62	-0.129	-17.223	0.953	0.429	-0.524	-54.9843	56	0.101	0.083	-0.018	-17.8218	0.367	0.447	0.08	21.7984	0.135	0.298	0.163	120.741	55	0.133	0.095	-0.038	-28.5714	0.375	0.452	0.077	20.5333	0.37	0.376	0.006	1.62162
54	0.094	0.086	-0.008	-8.51064	0.425	0.393	-0.032	-7.52941	0.22	0.559	0.339	154.091	59	0.122	0.085	-0.037	-30.3279	0.572	0.657	0.085	14.8601	0.417	0.464	0.047	11.271	55	0.08	0.073	-0.007	-8.75	0.54	0.287	-0.253	-46.8519	0.543	0.431	-0.112	-20.6262
50	0.094	0.11	0.016	17.0213	0.117	0.481	0.364	311.111	0.254	0.357	0.103	40.5512	69	0.104	0.1	-0.004	-3.84615	0.327	0.392	0.065	19.8777	0.224	0.452	0.228	101.786	55	0.116	0.073	-0.043	-37.069	0.389	0.344	-0.045	-11.5681	0.16	0.305	0.145	90.625
42	0.116	0.119	0.003	2.58621	0.285	0.57	0.285	100	0.222	0.239	0.017	7.65766	46	0.104	0.059	-0.045	-43.2692	0.819	0.664	-0.155	-18.9255	0.156	0.408	0.252	161.538	61	0.086	0.073	-0.013	-15.1163	0.452	0.52	0.068	15.0442	0.364	0.303	-0.061	-16.7582
49	0.064	0.077	0.013	20.3125	0.374	0.426	0.052	13.9037	0.42	0.372	-0.048	-11.4286	44	0.079	0.059	-0.02	-25.3165	0.341	0.673	0.332	97.3607	0.234	0.308	0.074	31.6239	44	0.152	0.078	-0.074	-48.6842	0.249	0.331	0.082	32.9317	0.255	0.319	0.064	25.098
49	0.109	0.139	0.03	27.5229	0.45	0.504	0.054	12	0.347	0.23	-0.117	-33.7176	47	0.173	0.086	-0.087	-50.289	0.612	0.56	-0.052	-8.49673	0.516	0.304	-0.212	-41.0853	52	0.089	0.126	0.037	41.573	0.426	0.672	0.246	57.7465	0.508	0.383	-0.125	-24.6063
58	0.07	0.093	0.023	32.8571	0.369	0.279	-0.09	-24.3902	0.369	0.347	-0.022	-5.96206	63	0.077	0.087	0.01	12.987	0.261	0.484	0.223	85.4406	0.307	0.428	0.121	39.4137	51	0.074	0.064	-0.01	-13.5135	0.432	0.578	0.146	33.7963	0.213	0.455	0.242	113.615
57	0.056	0.049	-0.007	-12.5	0.342	0.554	0.212	61.9883	0.44	0.227	-0.213	-48.4091	59	0.087	0.096	0.009	10.3448	0.332	0.632	0.3	90.3614	0.241	0.52	0.279	115.768	61	0.086	0.071	-0.015	-17.4419	0.361	0.477	0.116	32.133	0.284	0.686	0.402	141.549
57	0.064	0.055	-0.009	-14.0625	0.407	0.6	0.193	47.4201	0.255	0.375	0.12	47.0588	46	0.065	0.094	0.029	44.6154	0.463	0.545	0.082	17.7106	0.415	0.29	-0.125	-30.1205	64	0.077	0.072	-0.005	-6.49351	0.638	0.375	-0.263	-41.2226	0.607	0.333	-0.274	-45.14
48	0.113	0.066	-0.047	-41.5929	0.592	0.65	0.058	9.7973	0.395	0.244	-0.151	-38.2278	56	0.092	0.116	0.024	26.087	0.631	0.631	0	0	0.644	1.115	0.471	73.1366	56	0.098	0.142	0.044	44.898	0.421	0.585	0.164	38.9549	0.258	0.692	0.434	168.217
49	0.066	0.095	0.029	43.9394	0.412	0.494	0.082	19.9029	0.248	0.608	0.36	145.161	48	0.085	0.059	-0.026	-30.5882	0.729	0.354	-0.375	-51.4403	0.633	0.402	-0.231	-36.4929	51	0.085	0.067	-0.018	-21.1765	0.52	0.626	0.106	20.3846	0.233	0.716	0.483	207.296
42	0.093	0.073	-0.02	-21.5054	0.471	0.481	0.01	2.12314	0.191	0.198	0.007	3.66492	49	0.08	0.094	0.014	17.5	0.45	0.405	-0.045	-10	0.194	0.271	0.077	39.6907	41	0.065	0.073	0.008	12.3077	0.325	0.508	0.183	56.3077	0.183	0.353	0.17	92.8962
49	0.054	0.088	0.034	62.963	0.427	0.468	0.041	9.60187	0.351	0.159	-0.192	-54.7009	53	0.088	0.095	0.007	7.95455	0.444	0.442	-0.002	-0.45045	0.334	0.396	0.062	18.5629	49	0.123	0.092	-0.031	-25.2033	0.65	0.423	-0.227	-34.9231	0.323	0.226	-0.097	-30.031
51	0.087	0.097	0.01	11.4943	0.299	0.494	0.195	65.2174	0.298	0.447	0.149	50	53	0.084	0.106	0.022	26.1905	0.501	0.508	0.007	1.39721	0.183	0.276	0.093	50.8197	64	0.087	0.074	-0.013	-14.9425	0.45	0.338	-0.112	-24.8889	0.209	0.345	0.136	65.0718
56	0.056	0.081	0.025	44.6429	0.609	0.431	-0.178	-29.2282	0.812	0.42	-0.392	-48.2759	50	0.128	0.18	0.052	40.625	0.669	0.471	-0.198	-29.5964	0.266	0.199	-0.067	-25.188	49	0.069	0.072	0.003	4.34783	0.363	0.601	0.238	65.5647	0.278	0.474	0.196	70.5036
55	0.07	0.06	-0.01	-14.2857	0.257	0.347	0.09	35.0195	0.25	0.391	0.141	56.4	47	0.13	0.104	-0.026	-20	0.485	0.647	0.162	33.4021	0.151	0.183	0.032	21.1921	63	0.077	0.07	-0.007	-9.09091	0.404	0.403	-0.001	-0.247525	0.455	0.35	-0.105	-23.0769
66	0.097	0.18	0.083	85.567	0.404	0.694	0.29	71.7822	0.331	0.384	0.053	16.0121	59	0.082	0.098	0.016	19.5122	0.577	0.746	0.169	29.2894	0.304	0.421	0.117	38.4868	51	0.142	0.084	-0.058	-40.8451	0.761	0.524	-0.237	-31.1432	0.868	0.236	-0.632	-72.8111
42	0.089	0.174	0.085	95.5056	0.382	0.604	0.222	58.1152	0.329	0.501	0.172	52.2796	51	0.094	0.077	-0.017	-18.0851	0.414	0.39	-0.024	-5.7971	0.27	0.376	0.106	39.2593
56	0.08	0.067	-0.013	-16.25	0.286	0.519	0.233	81.4685	0.229	0.485	0.256	111.79	41	0.12	0.108	-0.012	-10	0.402	0.748	0.346	86.0697	0.251	0.27	0.019	7.56972
58	0.064	0.055	-0.009	-14.0625	0.409	0.181	-0.228	-55.7457	0.606	0.145	-0.461	-76.0726	60	0.106	0.066	-0.04	-37.7358	0.453	0.286	-0.167	-36.8653	0.359	0.372	0.013	3.62117
56	0.082	0.082	0	0	0.61	0.558	-0.052	-8.52459	0.822	0.634	-0.188	-22.871
Mean	0.0812381	0.0928095	0.0115714	15.1756	0.413143	0.492762	0.079619	36.0386	0.397238	0.369095	-0.0281429	13.8103	Mean	0.10005	0.0926	-0.00745	-4.07317	0.49245	0.5341	0.04165	16.7998	0.3117	0.38765	0.07595	37.0797	Mean	0.0964118	0.0822941	-0.0141176	-10.8101	0.456235	0.473176	0.0169412	10.7383	0.359471	0.410765	0.0512941	43.732
SD	0.0190182	0.0358073	0.0310364	35.8806	0.140408	0.123151	0.162206	74.8875	0.217861	0.142042	0.244015	65.4497	SD	0.0248987	0.0265576	0.0318425	28.268	0.146382	0.135587	0.185168	43.2455	0.148309	0.193123	0.164159	55.0469	SD	0.0266389	0.0212508	0.0297844	25.4712	0.129694	0.116212	0.175249	36.6752	0.185534	0.152	0.277813	82.3356
SEM	0.0041501	0.00781379	0.00677269	7.82978	0.0306396	0.0268738	0.0353962	16.3418	0.0475411	0.0309962	0.0532484	14.2823	SEM	0.00556752	0.00593846	0.0071202	6.32092	0.032732	0.0303181	0.0414048	9.66999	0.0331629	0.0431837	0.0367071	12.3089	SEM	0.00646089	0.00515407	0.00722378	6.17766	0.0314553	0.0281856	0.0425042	8.89503	0.0449987	0.0368654	0.0673795	19.9693
n	21												n	20												n	17
Normality	Yes	No	No	Yes	Yes	Yes	Yes	No	No	Yes	Yes	Yes	Normality	No	No	Yes	Yes	Yes	Yes	Yes	Yes	No	No	Yes	Yes	Normality	Yes	No	Yes	Yes	Yes	Yes	Yes	Yes	No	No	Yes	Yes
MKARE	VISCOELASTIC PARAMETERS												COLLAGEN	VISCOELASTIC PARAMETERS												PLACEBO	VISCOELASTIC PARAMETERS
	PARAMETER R0: Uf				PARAMETER R2 : Ua/Uf				PARAMETER R6 : Uv/Ue					PARAMETER R0: Uf				PARAMETER R2 : Ua/Uf				PARAMETER R6 : Uv/Ue					PARAMETER R0: Uf				PARAMETER R2 : Ua/Uf				PARAMETER R6 : Uv/Ue
AGE	D1	D57	Increase	% increase	D1	D57	Increase	% increase	D1	D57	Increase	% increase	AGE	D1	D57	Increase	% increase	D1	D57	Increase	% increase	D1	D57	Increase	% increase	AGE	D1	D57	Increase	% increase	D1	D57	Increase	% increase	D1	D57	Increase	% increase
52	0.088	0.183	0.095	107.955	0.749	0.699	-0.05	-6.67557	0.953	0.591	-0.362	-37.9853	56	0.101	0.077	-0.024	-23.7624	0.367	0.556	0.189	51.4986	0.135	0.261	0.126	93.3333	55	0.08	0.056	-0.024	-30	0.54	0.482	-0.058	-10.7407	0.543	0.4	-0.143	-26.3352
54	0.094	0.072	-0.022	-23.4043	0.425	0.529	0.104	24.4706	0.22	0.287	0.067	30.4545	59	0.122	0.124	0.002	1.63934	0.572	0.581	0.009	1.57343	0.417	0.41	-0.007	-1.67866	61	0.086	0.116	0.03	34.8837	0.452	0.647	0.195	43.1416	0.364	0.785	0.421	115.659
50	0.094	0.083	-0.011	-11.7021	0.117	0.435	0.318	271.795	0.254	0.385	0.131	51.5748	69	0.104	0.118	0.014	13.4615	0.327	0.586	0.259	79.2049	0.224	0.406	0.182	81.25	52	0.089	0.058	-0.031	-34.8315	0.426	0.498	0.072	16.9014	0.508	0.448	-0.06	-11.811
42	0.116	0.162	0.046	39.6552	0.285	0.4	0.115	40.3509	0.222	0.217	-0.005	-2.25225	46	0.104	0.095	-0.009	-8.65385	0.819	0.475	-0.344	-42.0024	0.156	0.188	0.032	20.5128	51	0.074	0.075	0.001	1.35135	0.432	0.482	0.05	11.5741	0.213	0.366	0.153	71.831
49	0.064	0.12	0.056	87.5	0.374	0.51	0.136	36.3636	0.42	0.238	-0.182	-43.3333	44	0.079	0.13	0.051	64.557	0.341	0.598	0.257	75.3666	0.234	0.475	0.241	102.991	61	0.086	0.057	-0.029	-33.7209	0.361	0.473	0.112	31.0249	0.284	0.295	0.011	3.87324
49	0.109	0.13	0.021	19.2661	0.45	0.5123	0.0623	13.8444	0.347	0.125	-0.222	-63.9769	47	0.173	0.172	-0.001	-0.578035	0.612	0.553	-0.059	-9.64052	0.516	0.344	-0.172	-33.3333	64	0.077	0.077	0	0	0.638	0.652	0.014	2.19436	0.607	0.329	-0.278	-45.799
58	0.07	0.138	0.068	97.1429	0.369	0.502	0.133	36.0434	0.369	0.233	-0.136	-36.8564	63	0.077	0.082	0.005	6.49351	0.261	0.585	0.324	124.138	0.307	0.262	-0.045	-14.658	56	0.098	0.264	0.166	169.388	0.421	0.333	-0.088	-20.9026	0.258	0.158	-0.1	-38.7597
57	0.056	0.098	0.042	75	0.342	0.531	0.189	55.2632	0.44	0.29	-0.15	-34.0909	59	0.087	0.07	-0.017	-19.5402	0.332	0.542	0.21	63.253	0.241	0.372	0.131	54.3568	51	0.085	0.071	-0.014	-16.4706	0.52	0.48	-0.04	-7.69231	0.233	0.292	0.059	25.3219
57	0.064	0.114	0.05	78.125	0.407	0.404	-0.003	-0.737101	0.255	0.24	-0.015	-5.88235	46	0.065	0.095	0.03	46.1538	0.463	0.505	0.042	9.07127	0.415	0.376	-0.039	-9.39759	41	0.065	0.053	-0.012	-18.4615	0.325	0.491	0.166	51.0769	0.183	0.474	0.291	159.016
48	0.113	0.085	-0.028	-24.7788	0.592	0.527	-0.065	-10.9797	0.395	0.267	-0.128	-32.4051	56	0.092	0.132	0.04	43.4783	0.631	0.607	-0.024	-3.80349	0.644	0.537	-0.107	-16.6149	49	0.123	0.072	-0.051	-41.4634	0.65	0.527	-0.123	-18.9231	0.323	0.358	0.035	10.8359
49	0.066	0.116	0.05	75.7576	0.412	0.413	0.001	0.242718	0.248	0.183	-0.065	-26.2097	48	0.085	0.052	-0.033	-38.8235	0.729	0.384	-0.345	-47.3251	0.633	0.484	-0.149	-23.5387	64	0.087	0.058	-0.029	-33.3333	0.45	0.502	0.052	11.5556	0.209	0.35	0.141	67.4641
42	0.093	0.066	-0.027	-29.0323	0.471	0.652	0.181	38.4289	0.191	0.32	0.129	67.5393	49	0.08	0.071	-0.009	-11.25	0.45	0.494	0.044	9.77778	0.194	0.291	0.097	50	63	0.077	0.063	-0.014	-18.1818	0.404	0.428	0.024	5.94059	0.455	0.399	-0.056	-12.3077
49	0.054	0.101	0.047	87.037	0.427	0.575	0.148	34.6604	0.351	0.217	-0.134	-38.1766	53	0.088	0.073	-0.015	-17.0455	0.444	0.411	-0.033	-7.43243	0.334	0.46	0.126	37.7246	51	0.142	0.101	-0.041	-28.8732	0.761	0.716	-0.045	-5.91327	0.868	0.313	-0.555	-63.9401
51	0.087	0.076	-0.011	-12.6437	0.299	0.487	0.188	62.8763	0.298	0.226	-0.072	-24.1611	53	0.084	0.074	-0.01	-11.9048	0.501	0.456	-0.045	-8.98204	0.183	0.296	0.113	61.7486
56	0.056	0.205	0.149	266.071	0.609	0.64	0.031	5.09031	0.812	0.816	0.004	0.492611	50	0.128	0.1	-0.028	-21.875	0.669	0.43	-0.239	-35.725	0.266	0.265	-0.001	-0.37594
55	0.07	0.099	0.029	41.4286	0.257	0.344	0.087	33.8521	0.25	0.238	-0.012	-4.8	47	0.13	0.148	0.018	13.8462	0.485	0.534	0.049	10.1031	0.151	0.13	-0.021	-13.9073
66	0.097	0.118	0.021	21.6495	0.404	0.62	0.216	53.4653	0.331	0.269	-0.062	-18.7311	59	0.082	0.08	-0.002	-2.43902	0.577	0.613	0.036	6.23917	0.304	0.194	-0.11	-36.1842
42	0.089	0.107	0.018	20.2247	0.382	0.43	0.048	12.5654	0.329	0.39	0.061	18.541	51	0.094	0.061	-0.033	-35.1064	0.414	0.456	0.042	10.1449	0.27	0.323	0.053	19.6296
56	0.08	0.08	0	0	0.286	0.623	0.337	117.832	0.229	0.596	0.367	160.262	41	0.12	0.082	-0.038	-31.6667	0.402	0.613	0.211	52.4876	0.251	0.495	0.244	97.2112
58	0.064	0.07	0.006	9.375	0.409	0.417	0.008	1.95599	0.606	0.252	-0.354	-58.4158	60	0.106	0.066	-0.04	-37.7358	0.453	0.497	0.044	9.71302	0.359	0.401	0.042	11.6992
56	0.082	0.094	0.012	14.6341	0.61	0.64	0.03	4.91803	0.822	0.364	-0.458	-55.7178
Mean	0.0812381	0.110333	0.0290952	44.7267	0.413143	0.518586	0.105443	39.3155	0.397238	0.321143	-0.0760952	-7.33954	Mean	0.10005	0.0951	-0.00495	-3.53758	0.49245	0.5238	0.03135	17.383	0.3117	0.3485	0.0368	24.0384	Mean	0.0899231	0.0862308	-0.00369231	-3.82412	0.490769	0.516231	0.0254615	8.40288	0.388308	0.382077	-0.00623077	19.6192
SD	0.0190182	0.0370518	0.0428741	66.976	0.140408	0.0999738	0.108682	60.9937	0.217861	0.163241	0.186096	51.8115	SD	0.0248987	0.0321066	0.025673	28.6422	0.146382	0.0711386	0.185759	43.9919	0.148309	0.112661	0.121334	45.4201	SD	0.0209024	0.0565378	0.0550127	55.9597	0.126116	0.101494	0.0960552	22.5692	0.200522	0.144658	0.246987	66.3431
SEM	0.0041501	0.00808536	0.0093559	14.6154	0.0306396	0.0218161	0.0237164	13.3099	0.0475411	0.0356222	0.0406094	11.3062	SEM	0.00556752	0.00717925	0.00574066	6.40459	0.032732	0.0159071	0.041537	9.83689	0.0331629	0.0251918	0.027131	10.1562	SEM	0.00579728	0.0156808	0.0152578	15.5204	0.0349784	0.0281494	0.0266409	6.25958	0.0556147	0.040121	0.0685017	18.4003
Median	0.082	0.101	0.021	21.6495	0.407	0.5123	0.104	33.8521	0.331	0.267	-0.065	-24.1611	Median	0.093	0.082	-0.009	-9.95192	0.458	0.538	0.042	9.39215	0.268	0.358	0.037	15.6644	Median	0.086	0.071	-0.014	-18.4615	0.45	0.491	0.024	5.94059	0.323	0.358	0.011	3.87324
n	21												n	20												n	13
Normality	Yes	No	Yes	No	Yes	Yes	Yes	No	No	No	Yes	No	Normality	No	Yes	Yes	Yes	Yes	Yes	Yes	Yes	No	Yes	Yes	Yes	Normality	Yes	No	No	No	Yes	Yes	Yes	Yes	No	No	Yes	Yes
Raw values
	R0				R2				R6
	MKARE	COLLAGEN	PLACEBO		MKARE	COLLAGEN	PLACEBO		MKARE	COLLAGEN	PLACEBO
Wilcoxon (D1-28)	p = 0,088	p = 0,344	p = 0,146	Paired t (D1-28)	p = 0,036	p = 0,327	p = 0,695	Wilcoxon (D1-28)	p = 0,708	p = 0,044	p = 0,306
Wilcoxon (D1-57)	p = 0,005	p = 0,325	p = 0,110	Paired t (D1-57)	p < 0,001	p = 0,460	p = 0,035	Wilcoxon (D1-57)	p = 0,042	p = 0,227	p = 0,244
Wilcoxon (D28-57)	p = 0,090	p > 0,999	p = 0,275	Paired t (D28-57)	p = 0,383	p = 0,678	p 0,396	Wilcoxon (D28-57)	p = 0,194	p = 0,615	p = 0,800
		R0										R2										R6
		D 28				D 57						D 28				D 57						D 28				D 57
Comparison of % increase		MK-COL	MK-PL	COL-PL		MK-COL	MK-PL	COL-PL		Comparison of % increase		MK-COL	MK-PL	COL-PL		MK-COL	MK-PL	COL-PL		Comparison of % increase		MK-COL	MK-PL	COL-PL		MK-COL	MK-PL	COL-PL
	Unpaired t test	p = 0,065	p = 0,017	p = 0,455	Mann-Whitney	p = 0,004	p = 0,002	p = 0,316			Unpaired t test	p = 0,510	p = 0,211	p = 0,652	Mann-Whitney	p = 0,199	p = 0,050	p = 0,730			Unpaired t test	p = 0,226	p = 0,220	p = 0,771	Mann-Whitney	p = 0,010	p = 0,261	p = 0,624
		R0										R2										R6
		D 28				D 57						D 28				D 57						D 28				D 57
Comparison of raw increase		MK-COL	MK-PL	COL-PL		MK-COL	MK-PL	COL-PL		Comparison of raw increase		MK-COL	MK-PL	COL-PL		MK-COL	MK-PL	COL-PL		Comparison of raw increase		MK-COL	MK-PL	COL-PL		MK-COL	MK-PL	COL-PL
	Mann-Whitney	p = 0,082	p = 0,011	p = 0,480	Mann-Whitney	p = 0,004	p = 0,006	p = 0,446			Unpaired t test	p = 0,488	p = 0,261	p = 0,681	Unpaired t test	p = 0,125	p = 0,037	p = 0,917			Unpaired t test	p = 0,119	p = 0,355	p = 0,740	Unpaired t test	p = 0,028	p = 0,355	p = 0,509

## Sheet: 3.2.2 Tewameter
MKARE								COLLAGEN								PLACEBO
AGE	D1	D28	D57	DIF D28-D1	% D28-D1	DIF D57-D1	% D57-D1	AGE	D1	D28	D57	DIF D28-D1	% D28-D1	DIF D57-D1	% D57-D1	AGE	D1	D28	D57	DIF D28-D1	% D28-D1	DIF D57-D1	% D57-D1
52	23.17	11.01	12.27	-12.16	-52.4817	-10.9	-47.0436	56	8.56	13.09	10.75	4.53	52.9206	2.19	25.5841	55	16.52	16.33	12.84	-0.19	-1.15012	-3.68	-22.276
54	4.76	10.25	11.75	5.49	115.336	6.99	146.849	59	41.71	30.92	23.1	-10.79	-25.8691	-18.61	-44.6176	55	11.87	9.11	12.27	-2.76	-23.2519	0.4	3.36984
50	14.63	9.23	15.35	-5.4	-36.9105	0.72	4.92139	69	15.23	14.82	14.93	-0.41	-2.69206	-0.3	-1.9698	55	8.06	13.06	11.7	5	62.0347	3.64	45.1613
42	11.27	9.23	13	-2.04	-18.1012	1.73	15.3505	46	9.62	11.67	11.24	2.05	21.3098	1.62	16.8399	61	6.58	12.77	27.59	6.19	94.0729	21.01	319.301
49	8.05	10.07	9.87	2.02	25.0932	1.82	22.6087	44	13.51	10.21	11.39	-3.3	-24.4264	-2.12	-15.6921	44	18.49	16.95	15.91	-1.54	-8.32883	-2.58	-13.9535
49	5.8	8.39	4.25	2.59	44.6552	-1.55	-26.7241	47	11.02	11.48	15.05	0.46	4.17423	4.03	36.5699	52	13.47	18.5	15.34	5.03	37.3422	1.87	13.8827
58	11.77	8.29	8.63	-3.48	-29.5667	-3.14	-26.678	63	10.34	7.97	10.86	-2.37	-22.9207	0.52	5.02901	51	7.3	7.64	13.17	0.34	4.65753	5.87	80.411
57	6.84	9.25	5.56	2.41	35.2339	-1.28	-18.7135	59	7.15	9.23	12.36	2.08	29.0909	5.21	72.8671	61	6.31	12.2	11.14	5.89	93.3439	4.83	76.5452
57	10.14	6.67	10.55	-3.47	-34.2209	0.41	4.04339	46	13.1	10.47	9.44	-2.63	-20.0763	-3.66	-27.9389	64	13.35	15.66	14.63	2.31	17.3034	1.28	9.58801
48	9.3	5.01	10.11	-4.29	-46.129	0.81	8.70968	56	39.56	38.02	16.27	-1.54	-3.89282	-23.29	-58.8726	56	10.82	10.91	12.41	0.09	0.831793	1.59	14.695
49	15.26	11.69	13.55	-3.57	-23.3945	-1.71	-11.2058	48	10.4	9.8	13.18	-0.6	-5.76923	2.78	26.7308	51	26.65	10.38	14.59	-16.27	-61.0507	-12.06	-45.2533
42	15.92	12.21	13.53	-3.71	-23.304	-2.39	-15.0126	49	9.98	9.19	14.93	-0.79	-7.91583	4.95	49.5992	41	6.88	8.41	10.76	1.53	22.2384	3.88	56.3953
49	13.59	13.54	12.67	-0.05	-0.367918	-0.92	-6.76968	53	10.16	9.94	13.71	-0.22	-2.16535	3.55	34.9409	49	7.93	15.79	11.62	7.86	99.1173	3.69	46.5322
51	13.3	8.76	11.24	-4.54	-34.1353	-2.06	-15.4887	53	9.6	9.11	11.19	-0.49	-5.10417	1.59	16.5625	64	22.7	25.6	33.17	2.9	12.7753	10.47	46.1233
56	12.31	11.45	14.07	-0.86	-6.98619	1.76	14.2973	50	7.51	7.24	12.35	-0.27	-3.59521	4.84	64.4474	49	11.47	13.22	15.38	1.75	15.2572	3.91	34.0889
55	6.67	9.92	9.57	3.25	48.7256	2.9	43.4783	47	7.49	11.4	8.01	3.91	52.2029	0.52	6.94259	63	5.51	7.45	14.48	1.94	35.2087	8.97	162.795
66	34.36	11.27	15.65	-23.09	-67.2002	-18.71	-54.4529	59	17.58	9.14	14.93	-8.44	-48.0091	-2.65	-15.0739	51	10.48	16.38	12.04	5.9	56.2977	1.56	14.8855
42	12.43	10.54	12.81	-1.89	-15.2051	0.38	3.05712	51	11.24	10.3	11.38	-0.94	-8.36299	0.14	1.24555
56	11.03	13.92	9.67	2.89	26.2013	-1.36	-12.33	41	12.69	9.91	13.83	-2.78	-21.907	1.14	8.98345
58	10.83	9.78	13.14	-1.05	-9.69529	2.31	21.3296	60	7.16	7.35	9.04	0.19	2.65363	1.88	26.257
56	13.14	7.24	11.88	-5.9	-44.9011	-1.26	-9.58904
Mean	12.5986	9.89143	11.3867	-2.70714	-7.01687	-1.2119	1.93509	Mean	13.6805	12.563	12.897	-1.1175	-2.01771	-0.7835	11.4217	Mean	12.0229	13.5506	15.2376	1.52765	26.8647	3.21471	49.5465
SD	6.29082	2.10384	2.79663	5.99995	41.96	5.08308	39.4867	SD	9.37101	7.59294	3.19698	3.48703	24.4747	7.17101	32.6796	SD	5.86065	4.50191	5.81827	5.30261	42.2323	6.62753	81.5997
SEM	1.40667	0.470432	0.625345	1.34163	9.38255	1.13661	8.82949	SEM	2.14986	1.74194	0.733436	0.799981	5.61487	1.64514	7.49721	SEM	1.46516	1.12548	1.45457	1.32565	10.5581	1.65688	20.3999
Median	11.77	9.92	11.88	-2.04	-18.1012	-0.92	-6.76968	Median	10.37	10.075	12.355	-0.545	-4.49849	1.365	12.773	Median	10.82	13.06	13.17	1.94	17.3034	3.64	34.0889
n	21							n	20							n	17
Normality	No	Yes	Yes	No	Yes	No	No	Normality	No	No	No	No	No	No	Yes	Normality	Yes	Yes	No	No	Yes	Yes	No
Wilcoxon (D1-28)	p = 0,042							Wilcoxon (D1-28)	P = 0,133							Wilcoxon (D1-28)	p = 0,040
Wilcoxon (D28-57)		p = 0,032						Wilcoxon (D28-57)		p = 0,133						Wilcoxon (D28-57)		p = 0,268
Wilcoxon (D1-57)	p = 0,539							Wilcoxon (D1-57)	P = 0,273							Wilcoxon (D1-57)	p = 0,027
		D 28			D 57						D 28			D 57
Comparison of raw increase		MK-COL	MK-PL	COL-PL	MK-COL	MK-PL	COL-PL		Comparison of % of increse		MK-COL	MK-PL	COL-PL	MK-COL	MK-PL	COL-PL
	Mann-Whitney	p = 0,2487	p = 0,0059	p = 0,0067	p = 0,2154	p = 0,0114	p = 0,1428			Mann-Whitney	p = 0,1990	p= 0,0124	p = 0,0088	p = 0,128	p = 0,0079	p = 0,1326

## Sheet: 3.2.2 Corneometer
MKARE								COLLAGEN								PLACEBO
AGE	D1	D28	D57	DIF D28-D1	DIF D57-D1	% D28-D1	% D57-D1	AGE	D1	D28	D57	DIF D28-D1	DIF D57-D1	% D28-D1	% D57-D1	AGE	D1	D28	D57	DIF D28-D1	DIF D57-D1	% D28-D1	% D57-D1
52	62.8333	75.7	77.3333	12.8667	14.5	20.4775	23.0769	56	51.9667	77.3333	56.5333	25.3667	4.56667	48.8133	8.78768	55	64.3	79.2667	87.3333	14.9667	23.0333	23.2763	35.8217
54	87.6667	95.6	95.63	7.93333	7.96333	9.04943	9.08365	59	87.2	78.3333	75.1667	-8.86667	-12.0333	-10.1682	-13.7997	55	77.9	61.3667	75.6667	-16.5333	-2.23333	-21.2238	-2.86692
50	43.5333	63.9	53.4	20.3667	9.86667	46.7841	22.6646	69	62.8667	48.1333	60.3333	-14.7333	-2.53333	-23.4358	-4.02969	55	72.2333	66.7333	65.8667	-5.5	-6.36667	-7.61421	-8.81403
42	46.7667	51.9333	51.73	5.16667	4.96333	11.0478	10.613	46	46.6333	50.9667	61.5	4.33333	14.8667	9.29235	31.8799	61	69.2667	73.1667	88.2333	3.9	18.9667	5.63041	27.3821
49	58.8333	62.03	64.6333	3.19667	5.8	5.43343	9.85836	44	66.7333	77.5	72.6	10.7667	5.86667	16.1339	8.79121	44	24.1667	38.9667	14.0667	14.8	-10.1	61.2414	-41.7931
49	44.7	49.5667	63.65	4.86667	18.95	10.8874	42.3937	47	77.4	74.7667	120	-2.63333	42.6	-3.40224	55.0388	52	47.9	37.93	27.9333	-9.97	-19.9667	-20.8142	-41.6841
58	44.2	84.2	89.43	40	45.23	90.4977	102.33	63	70.5667	64.9333	81.8667	-5.63333	11.3	-7.98299	16.0132	51	75.8	75.4333	52.4	-0.366667	-23.4	-0.483729	-30.8707
57	82.2	67.3	41.4667	-14.9	-40.7333	-18.1265	-49.5539	59	81.3333	84.1333	57.1667	2.8	-24.1667	3.44262	-29.7131	61	66.5333	64.73	67.3333	-1.80333	0.8	-2.71042	1.2024
57	79.4667	61.8	78.77	-17.6667	-0.696667	-22.2315	-0.876678	46	58.3	72.1	68.8333	13.8	10.5333	23.6707	18.0675	64	73.7	77.57	71.5	3.87	-2.2	5.25102	-2.98507
48	80.4333	82.6333	75.5333	2.2	-4.9	2.73518	-6.092	56	82.4667	75	82.5333	-7.46667	0.0666667	-9.05416	0.0808407	56	56.4	63.2	66.7333	6.8	10.3333	12.0567	18.3215
49	77.7333	76.7333	54.9333	-1	-22.8	-1.28645	-29.331	48	60.775	76.9	78.7667	16.125	17.9917	26.5323	29.6037	51	94.3667	85.4	86.7	-8.96667	-7.66667	-9.50194	-8.12434
42	60.8333	56.0333	51.2667	-4.8	-9.56667	-7.89041	-15.726	49	78.9667	65.2333	69.1667	-13.7333	-9.8	-17.3913	-12.4103	41	79.7	72.7	90.7333	-7	11.0333	-8.78294	13.8436
49	67.0667	52.8	39.0333	-14.2667	-28.0333	-21.2724	-41.7992	53	72.9	71.9333	65.0333	-0.966667	-7.86667	-1.32602	-10.791	49	82.8667	78.9333	66.6333	-3.93333	-16.2333	-4.74658	-19.5897
51	60.5333	61.2333	59.33	0.7	-1.20333	1.15639	-1.98789	53	75.7667	68.7333	74.9333	-7.03333	-0.833333	-9.28289	-1.09987	64	45.1	48.1667	79.5333	3.06667	34.4333	6.7997	76.3489
56	75.1	77.2	69.7333	2.1	-5.36667	2.79627	-7.14603	50	62.7	59.2667	38.4	-3.43333	-24.3	-5.47581	-38.756	49	56.9667	69.6333	69.9	12.6667	12.9333	22.2352	22.7033
55	72.8333	78.9	82.17	6.06667	9.33667	8.32952	12.8192	47	57.6667	62.7	38.5	5.03333	-19.1667	8.72832	-33.237	63	58.4333	66.27	64.1667	7.83667	5.73333	13.4113	9.81175
66	63.3333	72.1	73.33	8.76667	9.99667	13.8421	15.7842	59	65.6667	66.0667	63.8667	0.4	-1.8	0.609137	-2.74112	51	83	74.8	47.1	-8.2	-35.9	-9.87952	-43.253
42	65.7667	66.4667	70.7667	0.7	5	1.06437	7.60264	51	72.0667	68.1667	76.4667	-3.9	4.4	-5.41166	6.10546
56	55.7	78.3333	70.6333	22.6333	14.9333	40.6344	26.8103	41	61.8667	73.9667	76.3667	12.1	14.5	19.5582	23.4375
58	59.6667	83.3333	83.9	23.6667	24.2333	39.6648	40.6145	60	79.0333	70.7333	74.6	-8.3	-4.43333	-10.5019	-5.60945
56	77.5	63.5333	82.7	-13.9667	5.2	-18.0215	6.70968
Mean	65.081	69.5871	68.0654	4.50619	2.98444	10.2653	8.46897	Mean	68.6437	69.345	69.6317	0.70125	0.987917	2.66739	2.28093	Mean	66.3902	66.7216	65.9902	0.331373	-0.4	3.77322	0.320838
SD	13.0554	11.9817	15.0795	13.8538	18.0049	25.9158	31.1593	SD	10.609	8.85476	16.7336	10.3042	15.3917	16.8703	22.5264	SD	16.5536	13.2594	20.3009	8.96846	17.51	19.1161	30.5378
SEM	2.91928	2.67919	3.37189	3.09781	4.02601	5.79495	6.96744	SEM	2.43387	2.03142	3.83894	2.36395	3.5311	3.87031	5.16792	SEM	4.1384	3.31486	5.07521	2.24211	4.3775	4.77901	7.63445
Median	63.3333	67.3	70.6333	3.19667	5.2	5.43343	9.08365	Median	68.65	71.3333	70.8833	-1.8	-0.383333	-2.36413	-0.509514	Median	69.2667	69.6333	67.3333	-0.366667	-2.2	-0.483729	-2.86692
n	21							n	20							n	17
Normality	Yes	Yes	Yes	Yes	Yes	No	Yes	Normality	Yes	Yes	Yes	Yes	Yes	Yes	Yes	Normality	Yes	Yes	No	Yes	Yes	No	Yes
Paired t test (D1-28)	p = 0,161							Paired t test (D1-28)	p = 0,771							Wilcoxon (D1-28)	p = 0,963
Paired t test (D28-57)		p = 0,540						Paired t test (D28-57)		p = 0,938						Wilcoxon (D28-57)		p > 0,999
Paired t test (D1-57)	p = 0,467							Paired t test (D1-57)	p = 0,783							Wilcoxon (D1-57)	p = 0,927
		D 28			D 57						D 28			D 57
Comparison of increase		MK-COL	MK-PL	COL-PL	MK-COL	MK-PL	COL-PL		Comparison of % of increse		MK-COL	MK-PL	COL-PL	MK-COL	MK-PL	COL-PL
	Unpaired t test	p = 0,3383	p = 0,3031	p = 0,9113	p = 0,7125	p = 0,5736	p = 0,8042			Mann-Whitney	p = 0,3189	p = 0,4675	p = 0,8685	p = 0,4773	p = 0,4155	p = 0,7749

## Sheet: 3.2.3 VISIA
MKARE								COLLAGEN								PLACEBO
AGE	D1	D28	D57	DIF D28-D1	DIF D57-D1	% D28-D1	% D57-D1	AGE	D1	D28	D57	DIF D28-D1	DIF D57-D1	% D28-D1	% D57-D1	AGE	D1	D28	D57	DIF D28-D1	DIF D57-D1	% D28-D1	% D57-D1
52	157	127	130	-30	-27	-19.1083	-17.1975	56	142	198	187	56	45	39.4366	31.6901	55	115	107	113	-8	-2	-6.95652	-1.73913
54	123	145	150	22	27	17.8862	21.9512	59	78	60	68	-18	-10	-23.0769	-12.8205	55	122	128	123	6	1	4.91803	0.819672
50	110	154	122	44	12	40	10.9091	69	121	157	122	36	1	29.7521	0.826446	55	84	117	131	33	47	39.2857	55.9524
42	177	141	163	-36	-14	-20.339	-7.9096	46	111	84	128	-27	17	-24.3243	15.3153	61	138	138	116	0	-22	0	-15.942
49	105	124	113	19	8	18.0952	7.61905	44	111	99	116	-12	5	-10.8108	4.5045	44	101	91	121	-10	20	-9.90099	19.802
49	98	108	104	10	6	10.2041	6.12245	47	160	179	126	19	-34	11.875	-21.25	52	90	82	78	-8	-12	-8.88889	-13.3333
58	188	196	200	8	12	4.25532	6.38298	63	181	216	179	35	-2	19.337	-1.10497	51	89	118	115	29	26	32.5843	29.2135
57	84	140	95	56	11	66.6667	13.0952	59	102	119	97	17	-5	16.6667	-4.90196	61	98	125	123	27	25	27.551	25.5102
57	151	136	145	-15	-6	-9.93377	-3.97351	46	143	155	107	12	-36	8.39161	-25.1748	64	200	191	179	-9	-21	-4.5	-10.5
48	67	59	78	-8	11	-11.9403	16.4179	56	198	230	213	32	15	16.1616	7.57576	56	112	149	139	37	27	33.0357	24.1071
49	186	169	176	-17	-10	-9.13978	-5.37634	48	144	149	156	5	12	3.47222	8.33333	51	141	114	82	-27	-59	-19.1489	-41.844
42	101	107	109	6	8	5.94059	7.92079	49	168	131	144	-37	-24	-22.0238	-14.2857	41	129	124	141	-5	12	-3.87597	9.30233
49	200	117	146	-83	-54	-41.5	-27	53	139	129	148	-10	9	-7.19424	6.47482	49	136	166	139	30	3	22.0588	2.20588
51	141	145	143	4	2	2.83688	1.41844	53	144	165	164	21	20	14.5833	13.8889	64	122	122	125	0	3	0	2.45902
56	119	112	129	-7	10	-5.88235	8.40336	50	99	108	136	9	37	9.09091	37.3737	49	154	135	135	-19	-19	-12.3377	-12.3377
55	127	125	136	-2	9	-1.5748	7.08661	47	163	122	153	-41	-10	-25.1534	-6.13497	63	122	75	111	-47	-11	-38.5246	-9.01639
66	54	51	53	-3	-1	-5.55556	-1.85185	59	85	109	122	24	37	28.2353	43.5294	51	171	198	185	27	14	15.7895	8.18713
42	93	76	101	-17	8	-18.2796	8.60215	51	170	164	156	-6	-14	-3.52941	-8.23529
56	186	176	114	-10	-72	-5.37634	-38.7097	41	167	173	199	6	32	3.59281	19.1617
58	164	213	197	49	33	29.878	20.122	60	125	155	121	30	-4	24	-3.2
56	136	130	123	-6	-13	-4.41176	-9.55882
Mean	131.762	131	129.857	-0.761905	-1.90476	2.03436	1.16543	Mean	137.55	145.1	142.1	7.55	4.55	5.42411	4.57829	Mean	124.941	128.235	126.824	3.29412	1.88235	4.18173	4.2851
SD	41.0933	38.986	35.291	29.8183	23.9203	22.8238	14.7024	SD	32.0741	42.1425	34.5339	25.2754	22.3684	18.832	17.9663	SD	29.6518	32.6434	26.3979	23.1892	24.2217	20.5542	21.6805
SEM	9.18874	8.71752	7.89131	6.66758	5.34874	5.10356	3.28756	SEM	7.3583	9.66815	7.92262	5.79858	5.13167	4.32036	4.12175	SEM	7.41296	8.16085	6.59948	5.79729	6.05543	5.13855	5.42013
Median	127	130	129	-3	8	-4.41176	6.38298	Median	142.5	152	140	10.5	3	8.74126	2.66548	Median	122	124	123	0	3	0	2.20588
n	21							n	20							n	17
Normality	Yes	Yes	Yes	Yes	No	Yes	Yes	Normality	Yes	Yes	Yes	Yes	Yes	Yes	Yes	Normality	Yes	Yes	Yes	Yes	Yes	Yes	Yes
Paired t test (D1-28)	p = 0,910							Paired t test (D1-28)	p = 0,208							Paired t test (D1-28)	p = 0,578
Paired t test (D1-57)	p = 0,725							Paired t test (D1-57)	p = 0,386							Paired t test (D1-57)	p = 0,760
		D 28				D 57							D 28			D 57
Comparison of increase		MK-COL	MK-PL	COL-PL		MK-COL	MK-PL	COL-PL			Comparison of % of increse		MK-COL	MK-PL	COL-PL	MK-COL	MK-PL	COL-PL
	Unpaired t test	p = 0,355	p = 0,657	p = 0,609	Mann Whitney	p = 0,592	p = 0,800	p = 0,863				Unpaired t test	p = 0,621	p = 0,774	p = 0,855	p = 0,502	p = 0,610	p = 0,951

## Sheet: 3.2.4 Subjective evaluation
	MKARE
	Facial skin hydration			Facial skin brightness			Facial skin smoothness			Facial skin firmness			Facial skin wrinkles			Facial skin texture/tone			Do you notice skin sagging?			Overall appearance of facial skin			Hair density			Hair loss			Hair shine			Hair hydration			Overall hair condition			Nail hardness			Nail growth rate			Overall appearance of nails			Has it been easy to incorporate the use of this product into your daily routine?
	D0	D28	D57	D0	D28	D57	D0	D28	D57	D0	D28	D57	D0	D28	D57	D0	D28	D57	D0	D28	D57	D0	D28	D57	D0	D28	D57	D0	D28	D57	D0	D28	D57	D0	D28	D57	D0	D28	D57	D0	D28	D57	D0	D28	D57	D0	D28	D57	D0
1	2	4	4	1	3	2	2	4	3	3	3	3	2	4	3	1	3	2	1	3	4	2	4	4	2	4	3	3	4	1	3	3	3	2	3	3	2	3	4	2	4	2	1	4	2	2	4	2	-
2	2	5	5	1	4	5	2	4	5	2	4	4	3	4	4	2	4	5	1	4	4	2	4	5	2	4	4	2	4	3	3	4	4	2	4	4	2	4	4	2	5	5	1	5	4	2	5	4	-
3	1	3	4	2	3	4	2	3	3	3	3	3	2	2	3	1	2	3	1	2	4	3	3	4	3	3	3	3	2	2	3	2	3	1	2	3	2	3	3	1	2	4	1	2	4	2	3	4	-
4	2	1	3	1	1	4	3	1	3	1	1	1	1	1	2	2	1	3	2	1	1	2	1	3	3	3	4	3	4	3	3	2	4	1	1	3	2	2	4	1	4	3	1	5	4	1	4	4	-
5	3	4	5	2	3	5	2	2	5	4	2	5	1	2	3	1	2	3	1	2	3	2	2	4	3	2	4	4	2	4	4	2	4	2	2	4	1	2	4	1	3	3	2	3	3	2	3	3	-
6	1	4	3	2	4	3	2	3	2	1	4	2	1	4	2	1	3	3	1	3	2	1	3	2	4	4	2	4	4	2	2	4	2	1	4	2	2	5	2	1	4	2	1	4	2	2	5	2	-
7	1	4	4	1	4	4	1	4	4	2	5	3	1	4	3	1	4	4	1	3	3	2	4	4	3	4	4	3	4	4	3	4	3	2	3	3	3	3	4	1	4	3	2	4	3	3	4	4	-
8	2	2	2	1	2	2	2	2	2	2	2	2	1	2	2	2	2	2	1	2	2	2	2	2	3	2	2	2	2	3	4	2	2	1	2	2	2	2	2	1	2	3	2	2	4	3	2	3	-
9	2	1	2	3	1	3	2	2	2	2	1	2	1	2	2	1	2	2	2	2	2	2	2	2	3	2	2	4	2	1	2	2	1	3	2	2	2	2	2	1	2	1	3	1	1	2	1	1	-
10	3	3	4	3	3	4	3	3	3	2	3	4	2	3	4	3	3	4	1	3	4	3	3	4	2	3	3	4	2	4	3	2	4	1	3	4	1	3	4	2	3	5	2	3	4	3	3	4	-
11	4	5	4	2	5	4	3	5	4	3	5	4	2	5	3	2	5	4	2	4	4	2	4	4	3	4	4	4	2	4	4	4	4	1	4	4	1	4	4	3	5	5	2	5	4	2	5	4	-
12	4	4	4	3	4	4	3	4	4	3	4	4	3	4	4	2	4	4	1	4	4	2	4	4	4	4	3	4	2	3	2	4	3	2	4	3	2	4	3	3	3	4	2	4	4	2	4	3	-
13	3	4	5	3	3	3	2	3	4	2	3	4	2	3	4	2	3	3	2	2	4	3	3	4	2	3	4	5	4	4	3	3	4	4	3	3	3	3	3	3	3	4	1	3	4	1	3	4	-
14	2	4	4	3	5	4	3	4	4	3	3	4	2	3	4	2	4	4	2	4	3	2	4	4	4	2	3	5	3	4	1	3	4	3	3	4	2	3	4	4	3	3	1	3	4	2	3	4	-
15	1	3	4	2	3	4	4	3	4	4	3	4	2	3	4	3	3	4	4	3	4	2	3	4	3	3	4	4	2	4	4	3	4	3	4	3	2	4	4	2	4	5	1	4	5	3	4	5	-
16	1	5	5	3	5	5	3	5	5	3	5	5	1	5	5	2	5	5	2	5	5	2	5	5	4	1	2	3	2	3	4	1	3	3	1	4	2	1	3	3	3	5	2	3	5	2	4	5	-
17	1	3	4	1	3	4	3	3	4	2	3	4	1	3	3	1	3	4	3	3	4	2	3	4	2	2	4	5	5	5	5	2	3	3	3	3	2	3	3	2	5	3	3	3	3	4	3	3	-
18	1	4	4	3	3	4	4	3	4	4	3	4	1	3	3	1	2	4	2	3	3	2	4	4	3	4	4	3	4	4	2	3	4	2	3	4	1	3	4	2	4	4	3	3	3	3	3	4	-
19	1	5	5	3	5	5	4	5	5	4	4	5	1	4	4	2	5	5	2	4	4	1	4	5	3	4	4	4	5	5	3	4	5	2	5	5	1	4	5	2	4	4	1	1	4	3	3	4	-
20	2	4	4	3	4	4	3	4	4	3	3	4	1	3	3	2	4	4	2	3	3	2	3	4	3	4	4	4	4	4	3	4	4	1	4	4	1	4	4	3	5	4	2	4	4	2	4	4	-
21	1	3	3	3	3	3	4	3	3	3	3	3	1	3	3	2	3	4	2	3	3	3	3	3	3	2	3	5	3	3	2	2	4	2	2	3	2	2	3	3	4	4	2	4	4	3	4	4	-
Mean	1.90476	3.57143	3.90476	2.19048	3.38095	3.80952	2.71429	3.33333	3.66667	2.66667	3.19048	3.52381	1.52381	3.19048	3.2381	1.71429	3.19048	3.61905	1.71429	3	3.33333	2.09524	3.2381	3.7619	2.95238	3.04762	3.33333	3.71429	3.14286	3.33333	3	2.85714	3.42857	2	2.95238	3.33333	1.80952	3.04762	3.47619	2.04762	3.61905	3.61905	1.71429	3.33333	3.57143	2.33333	3.52381	3.57143	-
SD	0.995227	1.16496	0.889087	0.872872	1.16087	0.872872	0.845154	1.06458	0.966092	0.912871	1.12335	1.07792	0.679636	1.03049	0.830949	0.64365	1.12335	0.920662	0.783764	0.948683	0.966092	0.538958	0.94365	0.889087	0.669043	0.973457	0.795822	0.902378	1.10841	1.11056	0.948683	0.963624	0.92582	0.894427	1.07127	0.795822	0.601585	0.973457	0.813575	0.920662	0.973457	1.11697	0.717137	1.1547	0.978337	0.730297	0.980767	0.978337	-
SEM	0.217176	0.254216	0.194015	0.190476	0.253323	0.190476	0.184428	0.232311	0.210819	0.199205	0.245134	0.235221	0.148309	0.224871	0.181328	0.140456	0.245134	0.200905	0.171031	0.20702	0.210819	0.11761	0.205921	0.194015	0.145997	0.212426	0.173663	0.196915	0.241875	0.242343	0.20702	0.21028	0.202031	0.19518	0.23377	0.173663	0.131277	0.212426	0.177537	0.200905	0.212426	0.243743	0.156492	0.251976	0.213491	0.159364	0.214021	0.213491	-
Median	2	4	4	2	3	4	3	3	4	3	3	4	1	3	3	2	3	4	2	3	4	2	3	4	3	3	4	4	3	4	3	3	4	2	3	3	2	3	4	2	4	4	2	3	4	2	4	4	-
Tf-Ti	-	1.66667	2	-	1.19048	1.61905	-	0.619048	0.952381	-	0.52381	0.857143	-	1.66667	1.71429	-	1.47619	1.90476	-	1.28571	1.61905	-	1.14286	1.66667	-	0.0952381	0.380952	-	-0.571429	-0.380952		-0.142857	0.428571	-	0.952381	1.33333	-	1.2381	1.66667	-	1.57143	1.57143	-	1.61905	1.85714	-	1.19048	1.2381	-
Normality	No	No	No	No	No	No	No	Yes	No	No	No	No	No	Yes	No	No	Yes	No	No	Yes	No	No	No	No	No	No	No	No	No	No	Yes	No	No	No	Yes	No	No	Yes	No	No	No	No	No	No	No	No	No	No	-
Friedman			p < 0,0001												p < 0,0001						p < 0,0001			p < 0,0001						p > 0,9999									p < 0,0001
	COLLAGEN
	Facial skin hydration			Facial skin brightness			Facial skin smoothness			Facial skin firmness			Facial skin wrinkles			Facial skin texture/tone			Do you notice skin sagging?			Overall appearance of facial skin			Hair density			Hair loss			Hair shine			Hair hydration			Overall hair condition			Nail hardness			Nail growth rate			Overall appearance of nails			Has it been easy to incorporate the use of this product into your daily routine?
	D0	D28	D57	D0	D28	D57	D0	D28	D57	D0	D28	D57	D0	D28	D57	D0	D28	D57	D0	D28	D57	D0	D28	D57	D0	D28	D57	D0	D28	D57	D0	D28	D57	D0	D28	D57	D0	D28	D57	D0	D28	D57	D0	D28	D57	D0	D28	D57	D0
1	3	3	3	2	2	2	1	3	3	3	3	3	2	2	2	2	2	2	2	2	2	3	2	3	3	3	3	3	3	3	3	3	3	2	4	4	2	4	4	1	3	3	1	3	3	2	3	3	-
2	3	3	3	1	2	2	2	3	3	3	3	3	3	2	2	3	2	2	2	2	2	3	2	3	3	3	3	3	3	3	3	3	3	2	4	4	2	4	4	1	3	3	1	3	3	2	3	3	-
3	2	4	4	1	4	4	2	4	4	3	4	4	2	3	3	2	4	4	1	4	4	3	4	4	2	4	4	3	4	4	3	4	4	3	4	4	2	4	4	2	4	4	2	4	4	2	4	4	-
4	2	3	3	1	3	3	2	3	3	2	3	3	1	2	2	2	3	3	2	3	3	2	3	3	3	3	4	3	3	3	3	4	4	3	4	4	2	3	3	1	3	3	2	3	3	2	3	3	-
5	3	4	4	3	4	4	2	3	3	3	4	4	2	3	3	1	3	3	1	3	3	2	3	3	3	3	4	4	4	4	3	4	4	2	3	3	3	3	3	1	3	3	2	4	4	2	4	4	-
6	2	4	4	2	4	4	1	4	4	2	4	4	2	3	3	2	4	4	3	4	4	2	4	4	3	4	4	4	4	4	2	4	4	1	4	4	2	4	4	2	4	4	1	4	4	2	4	4	-
7	1	3	3	1	3	3	3	3	3	3	3	3	1	3	3	1	4	4	3	3	3	2	3	3	3	3	2	3	4	4	3	2	2	2	2	2	3	2	2	1	2	2	2	3	3	3	3	3	-
8	2	5	5	1	5	5	3	4	4	3	3	3	1	4	4	1	4	4	1	3	3	2	3	4	2	4	3	2	4	4	3	4	4	1	5	5	3	5	5	2	4	4	2	4	4	3	5	5	-
9	2	5	5	1	4	4	2	4	4	3	4	4	1	3	3	1	3	3	2	3	3	2	3	4	3	4	4	4	4	4	3	5	5	3	5	5	3	5	5	1	4	4	3	5	5	3	5	5	-
10	3	5	5	1	5	5	3	5	5	2	5	5	1	5	5	2	5	5	1	5	5	3	5	5	2	5	5	3	5	5	2	5	5	1	5	5	2	5	5	2	5	5	2	5	5	3	5	5	-
11	4	4	4	2	4	4	3	3	3	2	4	4	2	4	4	3	4	4	2	2	2	2	2	4	2	4	4	3	5	5	4	4	4	1	4	4	2	4	4	2	4	4	2	3	3	2	3	3	-
12	4	4	4	2	4	4	3	4	4	3	4	4	2	4	4	3	4	4	1	5	5	3	5	4	3	4	3	4	5	5	2	3	3	2	3	3	2	3	3	1	4	4	3	4	4	2	4	4	-
13	3	5	5	3	5	5	3	4	4	2	4	4	2	4	4	3	4	4	2	4	4	3	4	4	2	4	4	5	3	3	3	5	5	4	4	4	3	5	5	1	4	4	3	4	4	1	5	5	-
14	2	3	3	3	4	4	3	4	4	3	4	4	3	3	3	2	4	4	2	3	3	2	3	4	4	4	4	5	3	3	3	4	4	3	3	3	2	4	4	1	3	3	1	4	4	2	4	4	-
15	1	3	3	2	3	3	4	4	4	4	4	4	2	4	4	3	4	4	3	3	3	2	3	3	4	3	3	4	4	4	4	3	3	3	3	3	3	3	3	2	4	4	1	4	4	3	4	4	-
16	1	5	5	3	4	4	3	4	4	3	3	3	1	4	4	2	4	4	2	3	3	2	3	4	4	4	2	3	2	2	4	2	2	3	2	2	3	3	3	2	2	2	2	2	2	2	2	2	-
17	2	3	3	1	3	3	3	4	4	1	3	3	2	3	3	1	3	3	3	2	2	2	2	3	2	3	3	5	3	3	5	3	3	3	3	3	4	3	3	2	2	2	3	2	2	2	2	2	-
18	1	4	4	2	4	4	4	4	4	4	4	4	2	3	3	1	4	4	2	4	4	2	4	4	3	4	3	3	4	4	2	3	3	2	4	4	1	4	4	2	3	3	3	3	3	3	4	4	-
19	1	4	4	3	3	3	4	3	3	4	2	2	2	3	3	1	2	2	2	2	2	2	2	3	2	3	4	4	4	4	2	4	4	2	4	4	1	4	4	2	4	4	1	4	4	3	4	4	-
20	2	3	3	3	3	3	2	3	3	3	3	3	1	3	3	2	3	3	2	3	3	2	3	4	3	4	2	4	4	4	3	2	2	2	2	2	1	2	2	1	2	2	2	2	2	2	3	3	-
Mean	2.2	3.85	3.85	1.9	3.65	3.65	2.65	3.65	3.65	2.8	3.55	3.55	1.75	3.25	3.25	1.9	3.5	3.5	1.95	3.15	3.15	2.3	3.15	3.65	2.8	3.65	3.4	3.6	3.75	3.75	3	3.55	3.55	2.25	3.6	3.6	2.3	3.7	3.7	1.5	3.35	3.35	1.95	3.5	3.5	2.3	3.7	3.7	-
SD	0.951453	0.812728	0.812728	0.852242	0.875094	0.875094	0.875094	0.587143	0.587143	0.767772	0.686333	0.686333	0.638666	0.786398	0.786398	0.788069	0.82717	0.82717	0.686333	0.933302	0.933302	0.470162	0.933302	0.587143	0.695852	0.587143	0.820783	0.820783	0.786398	0.786398	0.794719	0.944513	0.944513	0.850696	0.940325	0.940325	0.801315	0.923381	0.923381	0.512989	0.875094	0.875094	0.759155	0.888523	0.888523	0.571241	0.923381	0.923381	-
SEM	0.212751	0.181731	0.181731	0.190567	0.195677	0.195677	0.195677	0.131289	0.131289	0.171679	0.153469	0.153469	0.14281	0.175844	0.175844	0.176218	0.184961	0.184961	0.153469	0.208693	0.208693	0.105131	0.208693	0.131289	0.155597	0.131289	0.183533	0.183533	0.175844	0.175844	0.177705	0.2112	0.2112	0.190221	0.210263	0.210263	0.179179	0.206474	0.206474	0.114708	0.195677	0.195677	0.169752	0.19868	0.19868	0.127733	0.206474	0.206474	-
Median	2	4	4	2	4	4	3	4	4	3	4	4	2	3	3	2	4	4	2	3	3	2	3	4	3	4	3.5	3.5	4	4	3	4	4	2	4	4	2	4	4	1.5	3.5	3.5	2	4	4	2	4	4	-
Tf-Ti	-	1.65	1.65	-	1.75	1.75	-	1	1	-	0.75	0.75	-	1.5	1.5	-	1.6	1.6	-	1.2	1.2	-	0.85	1.35	-	0.85	0.6	-	0.15	0.15		0.55	0.55	-	1.35	1.35	-	1.4	1.4	-	1.85	1.85	-	1.55	1.55	-	1.4	1.4	-
Normality	No	No	No	No	No	No	No	No	No	No	No	No	No	No	No	No	No	No	No	No	No	No	No	No	No	No	No	No	No	No	No	No	No	No	No	No	No	No	No	No	No	No	No	No	No	No	No	No	-
Friedman			p < 0,0001												p < 0,0001						p < 0,0002			p < 0,0001						p = 0,9656									p < 0,0001
	PLACEBO
	Facial skin hydration			Facial skin brightness			Facial skin smoothness			Facial skin firmness			Facial skin wrinkles			Facial skin texture/tone			Do you notice skin sagging?			Overall appearance of facial skin			Hair density			Hair loss			Hair shine			Hair hydration			Overall hair condition			Nail hardness			Nail growth rate			Overall appearance of nails			Has it been easy to incorporate the use of this product into your daily routine?
	D0	D28	D57	D0	D28	D57	D0	D28	D57	D0	D28	D57	D0	D28	D57	D0	D28	D57	D0	D28	D57	D0	D28	D57	D0	D28	D57	D0	D28	D57	D0	D28	D57	D0	D28	D57	D0	D28	D57	D0	D28	D57	D0	D28	D57	D0	D28	D57	D0
1	3	2	3	2	3	4	1	2	4	3	2	3	3	2	3	1	3	3	2	2	3	3	2	3	3	2	4	3	4	5	3	2	4	2	2	4	3	2	4	3	1	4	3	1	5	3	2	5	-
2	3	3	4	1	3	4	2	3	4	3	3	4	3	3	3	2	3	3	2	3	3	2	3	4	1	3	3	1	2	3	4	3	4	2	3	4	3	3	4	3	4	5	3	4	5	3	4	5	-
3	2	1	1	2	1	1	3	1	1	4	1	1	3	1	1	3	1	1	2	1	1	4	1	1	2	1	2	4	3	2	2	1	2	3	2	2	4	2	2	2	3	1	2	3	1	2	3	1	-
4	2	3	3	2	3	3	2	3	3	3	3	3	2	3	3	3	3	3	1	3	3	1	3	3	3	3	2	3	3	3	2	2	2	4	2	2	4	3	3	4	3	3	2	3	3	2	3	3	-
5	3	3	4	3	3	4	1	4	4	2	4	4	1	3	4	2	2	4	3	4	4	2	4	4	4	4	4	4	4	4	3	4	4	2	4	5	3	4	5	3	4	4	2	3	4	2	4	4	-
6	2	3	4	2	3	3	2	4	3	4	3	4	3	3	2	3	4	2	1	4	3	3	4	3	4	3	3	5	2	3	3	4	3	3	4	3	2	4	3	1	4	4	1	4	4	2	4	3	-
7	3	4	4	1	4	3	3	4	4	4	3	3	3	3	3	3	4	4	2	3	3	3	4	3	3	4	4	5	2	4	2	4	4	2	4	4	1	3	4	4	4	4	3	4	4	3	4	4	-
8	2	4	4	4	4	4	3	4	4	4	4	4	2	4	3	4	4	4	2	4	4	3	4	4	2	3	3	3	5	5	1	4	4	3	4	3	1	3	4	3	4	4	4	4	4	3	4	4	-
9	2	3	4	3	3	4	2	4	4	3	4	4	4	4	3	2	4	4	3	3	3	3	4	4	3	3	3	2	3	4	4	3	4	3	3	3	3	3	4	3	2	3	5	3	3	3	3	3	-
10	3	3	3	2	3	3	3	3	3	2	4	3	2	3	3	1	2	3	3	3	3	4	3	3	3	2	3	2	3	4	3	2	4	1	2	4	2	3	4	3	4	4	2	4	4	2	3	4	-
11	4	4	4	2	4	3	4	4	4	2	3	3	2	4	4	2	2	3	4	3	3	3	4	4	3	2	3	2	4	4	5	3	3	2	2	3	3	3	3	2	3	4	2	3	4	2	4	4	-
12	4	4	4	2	4	4	3	4	4	3	4	4	2	4	4	3	3	4	2	3	3	2	5	4	4	5	5	5	5	3	5	5	5	1	5	5	2	5	5	2	4	3	3	3	3	2	4	3	-
13	3	5	5	3	5	5	3	5	5	2	5	5	2	5	5	2	5	5	1	1	5	1	5	5	3	5	5	4	4	5	1	5	5	3	5	5	3	5	5	1	4	5	3	5	5	3	5	5	-
14	2	1	3	3	1	2	3	1	2	2	1	1	3	1	1	3	1	1	2	1	1	2	1	2	2	1	1	5	4	4	2	1	1	3	1	1	2	1	2	3	2	1	2	1	4	1	2	3	-
15	4	3	4	2	3	4	4	3	4	4	3	4	2	3	4	3	3	4	3	3	2	3	3	4	2	3	4	4	3	4	4	3	4	4	3	4	4	3	4	3	4	5	2	4	5	2	4	5	-
16	2	4	4	3	4	4	3	5	4	3	4	4	2	4	3	3	5	4	2	4	4	3	4	4	4	4	5	4	4	4	4	4	4	4	4	4	2	4	4	4	4	4	2	4	4	1	4	4	-
17	2	5	5	1	5	5	3	5	5	3	5	5	2	5	5	3	5	5	3	5	5	3	5	5	3	5	5	4	4	5	5	5	5	4	5	5	2	5	5	1	5	5	3	5	5	3	5	5	-
Mean	2.70588	3.23529	3.70588	2.23529	3.29412	3.52941	2.64706	3.47059	3.64706	3	3.29412	3.47059	2.41176	3.23529	3.17647	2.52941	3.17647	3.35294	2.23529	2.94118	3.11765	2.64706	3.47059	3.52941	2.88235	3.11765	3.47059	3.52941	3.47059	3.88235	3.11765	3.23529	3.64706	2.70588	3.23529	3.58824	2.58824	3.29412	3.82353	2.64706	3.47059	3.70588	2.58824	3.41176	3.94118	2.29412	3.64706	3.82353	-
SD	0.771744	1.14725	0.919559	0.83137	1.1048	1.00733	0.86177	1.23073	0.996317	0.790569	1.15999	1.12459	0.712287	1.14725	1.13111	0.799816	1.28624	1.16946	0.83137	1.14404	1.11144	0.86177	1.23073	1.00733	0.857493	1.26897	1.17886	1.23073	0.943242	0.857493	1.31731	1.30045	1.11474	0.985184	1.25147	1.17574	0.939336	1.1048	0.951006	0.996317	1.00733	1.21268	0.939336	1.12132	1.02899	0.685994	0.86177	1.07444	-
SEM	0.187175	0.278248	0.223026	0.201637	0.267954	0.244312	0.20901	0.298497	0.241642	0.191741	0.28134	0.272753	0.172755	0.278248	0.274335	0.193984	0.311959	0.283637	0.201637	0.27747	0.269563	0.20901	0.298497	0.244312	0.207973	0.307771	0.285915	0.298497	0.22877	0.207973	0.319494	0.315406	0.270364	0.238942	0.303526	0.285158	0.227823	0.267954	0.230653	0.241642	0.244312	0.294118	0.227823	0.271959	0.249567	0.166378	0.20901	0.260589	-
Median	3	3	4	2	3	4	3	4	4	3	3	4	2	3	3	3	3	4	2	3	3	3	4	4	3	3	3	4	4	4	3	3	4	3	3	4	3	3	4	3	4	4	2	4	4	2	4	4	-
Tf-Ti	-	0.529412	1	-	1.05882	1.29412	-	0.823529	1	-	0.294118	0.470588	-	0.823529	0.764706	-	0.647059	0.823529	-	0.705882	0.882353	-	0.823529	0.882353	-	0.235294	0.588235	-	-0.0588235	0.352941		0.117647	0.529412	-	0.529412	0.882353	-	0.705882	1.23529	-	0.823529	1.05882	-	0.823529	1.35294	-	1.35294	1.52941	-
Normality	No	Yes	No	No	No	No	No	No	No	No	No	No	No	Yes	No	No	Yes	No	No	No	No	No	No	No	No	Yes	Yes	Yes	No	No	Yes	Yes	No	No	Yes	Yes	Yes	Yes	No	No	No	No	No	No	No	No	No	No	-
Friedman			p = 0,0028												p = 0,0363						p = 0,0233			p = 0.0188						p = 0,8553									p = 0,0020
[truncated: 2 more columns]
